# Supplementary material for: The Association of LINE-1 Hypomethylation with Age and Centromere Positive Micronuclei in Human Lymphocytes
Source: PLoS One. 2015 Jul 21;10(7):e0133909. doi: 10.1371/journal.pone.0133909 (PMC4510364; doi:10.1371/journal.pone.0133909)
Supplement: S1 Table — Legend: “Data file Cho et al. xlsx” contains information on age, MNC+ and LINE-1 methylation, which were measured using the micronucleus-centromere and pyrosequencing assays as described in the paper. Also, the data file provides information on the smoking and drinking status of individuals used in the study. (XLSX) [file pone.0133909.s001.xlsx]

## Sheet: Sheet1
ID	LINE1	exposure	age	smoke	alcohol	duration	onedose	thredose	fivedose	tot_dose	D5dose	totaltid	totalsom	totalab	totalmn	sigposit	signegat	totalan_o	totalan_f	totalan	xrccone	xrccthre	xpdgene	gstm	gstt
1	74.95	1	29	1	1	6	11.33	50.51	50.51	63.91	13.4	8	8	16	25	7	18	4	4	8	2	1	1	0	0
3	74.1	1	30	1	1	7	3.52	26.59	56.19	70.88	14.69	13	10	23	25	6	19	3	4	7	1	1	1	1	1
4	72.6	1	38	1	1	17	1.2	4.9	7.41	172.03	164.62	7	11	18	20	8	12	5	7	12	1	1	1	0	1
5	75	1	31	1	1	4	23.33	57.04	58.23	58.23	0	6	10	16	21	5	16	2	3	5	1	1	1	0	0
8	72.2	1	44	1	1	13	4.04	15.01	25.02	56.74	31.72	5	3	8	25	8	17	4	5	9	1	2	1	1	0
9	75.37	1	31	1	1	5	1.2	14.09	44.19	44.19	0	4	8	12	22	7	15	3	3	6	1	1	3	0	1
10	74.8433	1	32	1	1	11	1.2	3.6	6.34	14.99	8.65	4	6	10	13	5	8	1	3	4	1	1	1	1	1
12	73.9867	1	33	2	1	5	2.81	44.99	122.57	122.57	0	7	7	14	20	7	13	2	3	5	1	1	1	0	1
13	73.815	1	40	1	1	5	2.57	6.03	13.45	13.45	0	3	6	9	22	8	14	5	3	8	1	1	1	1	1
15	73.765	1	48	2	1	18	1.2	4.77	7.41	31.81	24.4	4	5	9	21	7	14	4	4	8	1	1	2	1	0
17	73.985	1	38	0	1	13	1.2	3.6	6.52	24.05	17.53	5	4	9	20	8	12	3	5	8	1	1	1	0	1
18	75.1767	1	36	2	1	10	1.2	3.69	6.64	14.79	8.15	4	1	5	17	6	11	2	2	4	1	1	1	0	1
19	72.05	1	48	1	1	18	1.2	3.6	6.22	33.22	27	7	5	12	19	7	12	3	4	7	1	1	1	0	1
20	74.9333	1	39	1	1	10	1.2	3.66	6.5	10.26	3.76	3	3	6	17	5	12	3	1	4	3	1	1	1	1
24	73.1267	1	40	1	1	10	1.2	3.3	6.31	11.42	5.11	3	3	6	12	6	6	4	2	6	1	1	1	0	0
25	77.52	1	35	1	1	4	1.2	3.6	7.75	7.75	0	0	7	7	16	7	9	2	3	5	1	1	3	0	1
26	73.145	1	35	2	1	9	1.2	3.6	8	28.24	20.24	5	4	9	14	6	8	2	3	5	1	1	1	1	0
29	75.3525	1	27	1	1	5	5.93	22.26	32.14	32.14	0	5	7	12	21	6	15	3	3	6	1	1	1	1	0
32	75.625	1	36	1	1	9	1.23	3.83	6.73	39.83	33.1	1	3	4	17	8	9	3	3	6	3	1	1	1	0
36	74.87	1	34	1	1	7	5.66	17.42	28.91	45.93	17.02	3	5	8	26	8	18	5	2	7	1	1	1	0	1
37	72.84	1	36	1	1	11	10.03	22.6	41.43	91	49.57	2	5	7	20	11	9	6	3	9	1	1	1	0	0
40	73.025	1	31	1	1	3	7.29	38.25	38.25	38.25	0	5	8	13	20	4	16	3	4	7	1	2	1	0	0
41	73.97	1	45	0	0	14	1.29	27.95	28.15	67.98	39.83	2	6	8	28	6	22	5	5	10	2	1	1	0	1
47	75.2	1	28	1	1	6	3.78	41.3	60.66	69.19	8.53	6	9	15	21	7	14	4	3	7	3	1	2	1	1
48	73.06	1	33	1	1	7	4.07	36.54	51.13	105.15	54.02	1	7	8	22	3	19	5	6	11	1	1	2	1	1
49	72.77	1	38	1	0	7	1.26	3.84	6.86	40.81	33.95	3	8	11	22	8	14	3	3	6	1	1	1	1	1
50	73.1533	1	33	1	1	5	0	6.03	18.54	18.54	0	4	5	9	22	9	13	5	6	11	1	1	2	0	1
51	71.97	1	36	0	0	14	9.01	54.15	62.67	87.37	24.7	2	8	10	22	8	14	6	5	11	2	1	2	0	1
54	73.59	1	36	2	1	12	20.33	62.72	108.72	281.74	173.02	0	12	12	26	7	19	6	6	12	2	2	1	0	1
55	73.37	1	45	2	1	14	0.7	3.95	5.85	43.65	37.8	1	7	8	19	6	13	4	2	6	1	1	1	1	0
57	72.46	1	33	1	1	3	14.59	42.11	42.11	42.11	0	0	8	8	22	6	16	3	3	6	1	1	1	0	1
61	73.8133	1	27	0	0	3	28.65	98.26	98.26	98.26	0	4	7	11	21	6	15	4	5	9	2	1	1	0	0
62	74.0933	1	31	1	1	8	1.98	9.95	22.79	45.96	23.17	0	8	8	25	9	15	3	4	7	1	1	1	0	1
66	74.3775	1	30	1	1	5	17.84	31.31	61.11	76.9	15.79	2	8	10	27	8	19	5	6	11	2	2	1	0	0
67	73.6967	1	31	1	1	5	2.86	13.3	37.74	92.04	54.3	1	13	14	23	4	19	3	5	8	1	1	1	1	0
68	71.8	1	33	2	0	11	2.79	5.76	12.52	110.69	98.17	4	7	11	25	6	19	5	5	10	2	1	1	1	0
70	73.68	1	30	1	1	6	7.46	15.79	16	41.6	25.6	1	7	8	26	6	20	3	3	6	1	1	1	0	0
71	73.06	1	48	1	1	17	4.35	6.87	11.16	73.13	61.97	1	7	8	24	7	17	6	6	12	1	1	2	1	0
80	73.83	1	43	0	0	13	1.2	3.99	7.08	45.29	38.21	4	7	11	21	7	14	6	5	11	2	1	1	1	0
84	73.2	1	44	1	1	18	1.2	6.04	9.38	52.15	42.77	2	9	11	21	9	12	5	5	10	2	1	1	0	0
c1	74.7367	0	33	1	1	0	0	0	0	0	0	2	1	3	8	5	3	2	0	2	3	1	1	0	0
c2	74.735	0	27	1	1	0	0	0	0	0	0	3	0	3	6	1	5	5	3	8	1	1	1	1	1
c4	73.9	0	38	0	0	0	0	0	0	0	0	2	1	3	6	5	1	2	2	4	2	1	1	1	0
c5	74.55	0	28	2	1	0	0	0	0	0	0	3	0	3	13	6	7	3	1	4	2	1	1	1	0
c6	76.15	0	28	0	0	0	0	0	0	0	0	1	0	1	8	4	4	2	1	3	2	1	1	1	0
c7	74.4333	0	29	0	0	0	0	0	0	0	0	1	0	1	12	5	7	1	5	6	2	1	1	0	0
c9	74.5775	0	40	2	1	0	0	0	0	0	0	1	0	1	8	4	4	2	2	4	2	1	1	0	0
c11	75.715	0	23	1	1	0	0	0	0	0	0	1	0	1	5	1	4	0	2	2	2	2	1	1	1
c13	75.46	0	21	0	1	0	0	0	0	0	0	1	0	1	9	1	8	3	0	3	1	1	1	1	0
c20	74.64	0	26	1	1	0	0	0	0	0	0	4	3	7	14	6	8	0	0	0	1	1	1	1	1
c21	74.14	0	27	0	1	0	0	0	0	0	0	3	2	5	10	5	5	1	2	3	1	1	1	0	1
c22	75.5	0	27	1	1	0	0	0	0	0	0	3	1	4	13	6	7	3	1	4	2	1	1	0	0
c210	75.4	0	44	1	1	0	0	0	0	0	0	2	0	2	8	4	4	1	0	1	1	1	2	0	1
c212	73.6533	0	40	2	1	0	0	0	0	0	0	3	1	4	7	5	2	0	1	1	2	1	2	1	1
c216	73.44	0	55	1	0	0	0	0	0	0	0	4	0	4	10	6	4	1	1	2	1	1	1	1	0
c220	74.1467	0	54	1	0	0	0	0	0	0	0	7	0	7	10	6	4	2	1	3	1	1	1	1	1
c221	74.05	0	30	0	0	0	0	0	0	0	0	5	0	5	6	2	4	0	0	0	1	1	1	1	1
c225	74.3	0	40	0	0	0	0	0	0	0	0	1	0	1	9	7	2	0	2	2	1	1	1	0	0
c226	73.6075	0	51	1	0	0	0	0	0	0	0	3	0	3	14	7	7	2	1	3	2	1	2	0	1
c228	73.8767	0	38	2	1	0	0	0	0	0	0	2	0	2	10	6	4	1	1	2	2	1	1	0	1
c229	75.7733	0	51	1	1	0	0	0	0	0	0	2	0	2	14	7	7	0	1	1	2	1	1	1	1
c230	77.505	0	38	0	1	0	0	0	0	0	0	1	0	1	7	5	2	0	0	0	2	2	2	0	0
c231	74.55	0	42	0	0	0	0	0	0	0	0	1	0	1	7	3	4	2	0	2	1	1	1	1	1
c234	72.84	0	41	1	1	0	0	0	0	0	0	2	0	2	13	7	6	3	1	4	1	1	1	0	1
c235	75.455	0	32	2	0	0	0	0	0	0	0	0	1	1	11	6	5	1	1	2	1	1	1	1	0
c237	74.53	0	32	1	0	0	0	0	0	0	0	0	0	0	7	4	3	0	1	1	2	1	2	0	1
c238	71.77	0	51	2	0	0	0	0	0	0	0	2	0	2	12	8	4	0	1	1	2	1	1	1	1
c239	74.17	0	44	1	1	0	0	0	0	0	0	1	0	1	13	8	5	2	3	5	2	1	1	1	1
c240	71.965	0	57	1	1	0	0	0	0	0	0	2	0	2	11	8	3	2	1	3	1	1	2	1	1
c242	73.75	0	37	1	1	0	0	0	0	0	0	2	0	2	12	7	5	2	1	3	2	1	1	1	0
c243	74.13	0	48	2	1	0	0	0	0	0	0	0	0	0	14	8	6	3	2	5	2	1	2	1	0
c244	74.3875	0	43		0	0	0	0	0	0	0	0	0	0	12	8	4	3	3	6	1	1	1	1	0

## Sheet: Sheet5
ID	age, yr	smoke	alcohol	totalmn, ‰	MNC+, ‰	MNC-,‰	LINE-1, %
1	33	1	1	8	5	3	74.7367
2	27	1	1	6	1	5	74.735
3	38	0	0	6	5	1	73.9
4	28	2	1	13	6	7	74.55
5	28	0	0	8	4	4	76.15
6	29	0	0	12	5	7	74.4333
7	40	2	1	8	4	4	74.5775
8	23	1	1	5	1	4	75.715
9	21	0	1	9	1	8	75.46
10	26	1	1	14	6	8	74.64
11	27	0	1	10	5	5	74.14
12	27	1	1	13	6	7	75.5
13	44	1	1	8	4	4	75.4
14	40	2	1	7	5	2	73.6533
15	55	1	0	10	6	4	73.44
16	54	1	0	10	6	4	74.1467
17	30	0	0	6	2	4	74.05
18	40	0	0	9	7	2	74.3
19	51	1	0	14	7	7	73.6075
20	38	2	1	10	6	4	73.8767
21	51	1	1	14	7	7	75.7733
22	38	0	1	7	5	2	77.505
23	42	0	0	7	3	4	74.55
24	41	1	1	13	7	6	72.84
25	32	2	0	11	6	5	75.455
26	32	1	0	7	4	3	74.53
27	51	2	0	12	8	4	71.77
28	44	1	1	13	8	5	74.17
29	57	1	1	11	8	3	71.965
30	37	1	1	12	7	5	73.75
31	48	2	1	14	8	6	74.13
32	43	.	0	12	8	4	74.3875
